# Supplementary material for: Unraveling Whole-Genome Sequence and Functional Characterization of P. megaterium PH3
Source: Foods. 2024 Nov 7;13(22):3555. doi: 10.3390/foods13223555 (PMC11593290; doi:10.3390/foods13223555)
Supplement: Supplementary file 1 [file foods-13-03555-s001.zip]

Archive with 1 entries (1 files):
- foods-3264724-supplementary.pdf
